# Supplementary material for: Productive Overcompensation of Alpine Meadows in Response to Yak Grazing in the Eastern Qinghai-Tibet Plateau
Source: Front Plant Sci. 2019 Jul 12;10:925. doi: 10.3389/fpls.2019.00925 (PMC6640541; doi:10.3389/fpls.2019.00925)
Supplement: Supplementary file 1 [file Table_1.XLS]

## Sheet: Species coverage
Supplementary Table S1. Species coverage among plant taxonomic groups from 2015 to 2017 (mean ± s.e.)
Taxonomic group	Species name	2015				2016				2017
		UG	LG	MG	HG	UG	LG	MG	HG	UG	LG	MG	HG
Poaceae	Poa annua	41.60±19.76	22.45±3.88	21.56±6.10	24.33±4.66	17.83±6.55	9.48±2.37	9.12±3.47	5.17±0.63	9.50±2.07	6.81±1.62	4.08±0.51	4.28±0.72
	Deschampsia caespitosa	1.67±0.33	1.00±0.00	15.20±7.33	0	0.33±0.23	11.24±7.43	0.74±0.35	0	0.47±0.21	0.54±0.16	0.40±0.20	0
	Agrostis matsumurae	1.50±0.29	1.67±0.67	1.67±0.33	1.00±0.00	0.54±0.42	0.34±0.09	0.17±0.03	0.32±0.08	1.23±0.45	0.68±0.20	0.16±0.06	0
	Elymus nutans	4.60±2.62	1.33±0.33	1.80±0.58	0	1.53±0.63	0.22±0.05	0.43±0.26	0.15±0.05	1.18±0.60	0.74±0.48	0.22±0.05	0.10±0.00
	Koeleria cristata	1.83±0.65	1.50±0.34	1.20±0.20	1.00±0.00	0.67±0.57	0.23±0.09	0.10±0.00	0	0.57±0.17	0.43±0.22	0.18±0.03	0
Cyperaceae	Kobresia humilis	8.40±3.20	15.43±4.57	13.75±3.84	8.60±1.47	6.20±1.74	7.07±1.23	2.15±0.40	2.96±0.50	2.29±0.38	3.94±0.73	2.68±0.70	2.71±0.65
	Kobresia pygmaea	0	0	0	0	0	2.50±0.00	11.5±3.50	7.44±2.77	3.75±1.11	4.31±1.31	3.52±0.60	5.68±1.06
	Scirpus distigmaticus	16.14±4.70	23.17±3.68	30.91±6.85	14.55±2.81	4.80±4.60	0.70±0.00	12.00±0.00	0	0	0	0	0
	Carex enervis	7.00±0.00	0	0	0	0.35±0.09	5.10±2.86	1.15±0.36	4.31±1.28	5.36±2.14	2.69±0.54	4.46±0.66	3.23±0.53
Fabaceae	Gueldenstaedtia delavayi	6.63±2.34	13.92±2.39	17.83±3.64	12.08±2.20	2.74±1.14	1.49±0.79	2.11±0.39	3.51±0.78	2.58±0.84	2.32±0.50	3.19±0.42	2.96±0.58
	Oxytropis kansuensis	5.00±1.45	7.06±0.78	8.00±1.18	4.41±0.77	9.00±7.00	1.96±1.13	1.18±0.30	5.40±0.00	1.06±0.69	1.80±0.49	1.44±0.24	0.81±0.21
	Astragalus tataricus	6.33±1.67	34.00±0.00	3.50±1.50	13.50±12.50	2.97±2.52	1.78±0.96	1.75±0.68	1.12±0.59	1.57±1.22	1.68±1.31	2.69±1.52	1.93±0.49
	Oxytropis sp.	2.00±0.58	8.14±2.73	3.67±1.15	2.00±0.58	0	0	0	0	0	0	0	0
Asteraceae	Artemisia roxburghiana	7.60±2.64	1.60±0.40	2.00±0.58	1.50±0.50	2.85±1.55	1.11±0.47	9.10±4.46	0.53±0.22	4.68±2.41	0.92±0.17	0.45±0.16	1.60±0.64
	Saussurea nigrescens	37.00±10.94	40.92±6.86	40.64±6.87	23.67±4.71	40.83±14.73	31.29±6.71	28.22±8.30	19.37±6.86	27.48±9.28	22.35±4.28	17.40±4.57	7.26±1.63
	Ajania potaninii	0	0	0	0	0.10±0.00	0.20±0.00	0.20±0.06	0	0	0	0	0
	Leontopodium wilsonii	8.33±3.16	8.00±1.59	10.91±2.58	7.10±1.62	1.68±0.93	1.22±0.36	1.95±0.43	1.08±0.27	1.30±0.40	1.63±0.31	2.83±0.50	2.29±0.44
	Anaphalis lactea	5.60±1.63	10.82±2.28	10.30±4.01	12.91±2.56	8.33±5.84	2.10±0.85	4.37±1.25	6.16±1.48	5.87±3.32	6.00±2.70	3.28±0.79	5.09±1.33
	Aster alpinus	12.33±5.31	6.82±1.35	5.6±2.01	6.25±1.76	0.25±0.05	2.27±1.03	4.27±1.95	2.21±0.48	1.65±0.45	3.56±0.99	2.51±0.92	5.14±1.63
	Aster diplostephioides	3.00±0.89	7.67±1.49	9.67±3.76	5.20±1.29	1.00±0.00	0.85±0.65	2.23±1.01	1.04±0.25	2.00±0.00	0.93±0.07	0.57±0.27	0.30±0.10
	Taraxacum mongolicum	5.40±1.12	7.25±1.44	4.20±0.86	5.57±3.10	4.50±1.12	7.78±1.85	1.40±0.69	6.34±0.64	6.64±2.29	6.50±2.44	4.34±1.97	6.49±1.78
	Saussurea stella	0	2.50±0.50	19.00±14.00	25.67±15.84	0	3.00±1.00	1.80±0.00	0	0	0	0	0
	Cremanthodium prattii	3.00±0.00	12.83±4.56	5.00±3.00	5.25±0.85	0	1.01±0.53	1.65±1.25	1.27±0.29	4.97±2.29	3.20±0.99	3.35±0.55	2.01±0.63
	Cirsium souliei	0	0	0	0	0	0	0	2.00±0.50	0.80±0.00	0	0	0
	Artemisia scoparia	2.50±0.50	0	0	0	0	0	0.20±0.00	0.45±0.05	0.33±0.09	0	0.02±0.00	0.40±0.00
	Saussurea likiangensis	0	0	3.00±0.00	2.00±0.00	0	0	0	0	0	0.80±0.10	0	0.35±0.05
Others	Gentiana veitchiorum	5.00±0.00	16.86±4.76	12.75±2.63	5.00±1.14	0.10±0.00	3.22±1.00	3.34±1.17	3.98±2.13	0	7.00±1.27	3.85±0.92	5.70±3.85
	Gentiana abaensis	3.33±0.33	2.33±0.41	2.00±0.82	1.50±0.50	0.23±0.09	0.10±0.00	0.20±0.06	0.17±0.07	0	0.58±0.21	0.84±0.28	0.37±0.09
	Swertia bimaculata	0	0	0	0	0	0	0.17±0.03	0	0	0	0	0
	Gentianopsis paludosa	1.50±0.50	1.67±0.33	1.00±0.00	1.00±0.00	0	0.13±0.03	0.30±0.00	0	0.37±0.13	0.30±0.06	0.20±0.00	0.60±0.00
	Gentiana crassicaulis	0	0	0	0	0	0	0	0	0	6.80±0.00	0	2.00±0.00
	Gentiana scabra	1.00±0.00	1.00±0.00	1.00±0.00	1.50±0.50	0.80±0.50	0.58±0.24	0.50±0.17	0.66±0.24	0.43±0.15	0.60±0.16	0.64±0.14	0.83±0.18
	Lomatogonium macranthum	1.00±0.00	2.00±1.00	0	1.67±0.33	5.37±2.39	0	0.15±0.03	0	0	0	0	0.30±0
	Comastoma pulmonarium	0	0	0	0	0	0	0	0	1.90±0.63	0.40±0.08	0.78±0.27	0.39±0.03
	Halenia elliptica	2.25±0.25	1.50±0.34	1.50±0.29	2.17±0.54	0.60±0.40	1.60±1.21	0.31±0.07	0.76±0.15	2.14±0.86	0.72±0.20	0.34±0.07	0.10±0.00
	Anemone rivularis	16.83±2.65	12.67±3.40	16.08±3.75	6.67±1.66	6.13±1.91	8.04±1.73	6.48±1.52	3.48±0.87	7.43±1.44	9.10±2.00	6.63±0.83	3.05±0.46
	Delphinium caeruleum	2.00±0.32	1.57±0.30	3.22±0.68	2.10±0.31	0.50±0.14	1.13±0.28	1.58±0.39	1.55±0.29	1.74±0.47	1.02±0.19	1.50±0.22	1.50±0.23
	Ranunculus tanguticus	0	0	1.00±0.00	0	0.10±0.00	0	0.18±0.07	0.20±0.00	0.40±0.00	0.10±0.00	0	0
	Anemone trullifolia	29.00±10.76	11.58±3.63	10.50±4.17	18.00±4.92	2.28±1.30	3.40±1.05	1.61±0.59	10.41±4.03	2.63±1.13	6.05±1.31	2.95±0.70	7.12±1.27
	Anemone obtusiloba	2.33±0.33	2.00±0.00	1.00±0.00	0	0	0.75±0.28	0.25±0.05	0.20±0.00	0.50±0.30	0.43±0.05	0.90±0.70	0.23±0.09
	Thalictrum aquilegifolium	2.00±0.00	0	0	2.33±1.33	0	3.10±0.10	0	0	1.20±0.00	5.00±0.00	0	0.80±0.20
	Potentilla anserina	16.50±6.03	8.22±3.84	8.91±2.47	21.25±6.17	5.35±2.07	1.85±0.47	3.24±0.74	4.33±1.28	9.05±2.17	1.78±0.50	3.91±1.00	2.86±0.54
	Potentilla bifurca	15.00±13.00	1.00±0.00	3.20±0.97	4.50±2.25	0.10±0.00	0.70±0.23	2.29±0.98	1.83±0.70	3.57±0.72	1.50±1.01	1.02±0.36	0.63±0.15
	Potentilla discolor	13.50±2.92	17.58±2.48	20.64±3.20	21.08±2.88	4.90±1.76	3.27±0.83	5.78±1.50	6.83±1.49	6.34±0.98	7.53±1.07	8.27±1.24	7.57±0.68
	Lancea tibetica	24.83±7.48	2.60±0.51	5.50±1.56	4.36±0.78	2.13±0.85	0.67±0.31	0.97±0.19	2.95±0.72	3.76±1.60	1.60±0.44	3.58±1.06	2.22±0.34
	Pedicularis anas	2.33±1.33	2.29±0.42	4.57±2.61	2.00±0.53	0.45±0.35	0.35±0.09	0.53±0.27	0.28±0.09	0	0.61±0.21	0.47±0.10	0.65±0.06
	Pedicularis longifora	0	0	0	0	2.05±1.95	3.00±0.00	1.20±0.00	0.57±0.23	0	0	0.30±0.00	0.50±0.00
	Veronica didyma	0	0	1.00±0.00	0	0.47±0.20	0	0.20±0.00	2.83±2.40	0.60±0.25	0.78±0.19	0.10±0.00	0
	Euphrasia pectinata	1.40±0.40	1.25±0.25	1.00±0.00	1.60±0.40	0.10±0.00	0.30±0.20	0.27±0.12	0.10±0.00	1.05±0.23	0.47±0.19	0.47±0.16	0.36±0.14
	Chamaesium paradoxum	3.50±0.50	3.67±2.67	6.33±5.33	20.00±10.02	1.80±0.00	0.22±0.06	0.78±0.19	2.48±1.36	0	0.43±0.12	0.63±0.30	4.57±3.74
	Carum carvi	5.25±2.50	10.57±4.62	7.17±2.63	1.25±0.25	10.15±9.85	0	1.66±0.22	1.94±0.90	1.63±0.49	1.57±0.40	2.84±1.42	2.27±0.65
	Cerastium arvense	0	0	0	0	1.1±0.31	0.68±0.21	0.83±0.39	0.86±0.28	1.21±0.26	0.88±0.23	0.78±0.19	0.84±0.12
	Stellaria media	0	0	0	0	0.10±0.00	0.10±0.00	0.15±0.05	0	0	0	0	0
	Plantago depressa	7.40±1.66	13.75±4.87	12.25±9.29	11.43±3.64	1.83±0.33	1.46±1.14	1.03±0.45	12.17±3.15	4.92±1.74	4.93±3.73	4.68±1.33	4.28±1.39
	Allium sikkimense	0	0	0	0	0	0.20±0.00	0	0	0	0	0	0
	Equisetum ramosissimum	0	3.80±1.62	0	2.50±0.87	0.75±0.25	0.63±0.23	0.60±0.18	0.66±0.34	2.20±1.85	0.80±0.31	1.20±0.23	1.10±0.10
	Polygonum viviparum	0	0	0	0	0	0	0	0.10±0.00	0	0	0	0
	Geranium pylzowianum	0	0	35.00±0.00	0.00±0.00	0.98±0.42	1.29±0.42	1.40±0.36	1.62±0.25	1.02±0.36	1.00±0.32	1.14±0.25	0.88±0.19
	Galium aparine	2.00±0.00	1.50±0.29	1.00±0.00	1.00±0.00	1.63±0.84	1.40±0.96	0.20±0.07	0.61±0.16	1.30±0.87	0.52±0.11	0.60±0.25	0.45±0.09
	Ajuga ovalifolia	0	0	0	0	0.15±0.05	0	1.27±0.05	1.60±0.40	0	1.90±0.40	3.00±2.00	0
	Stellera chamaejasme	0	0	0	0	0	0	0	0.95±0.65	0	2.74±0.82	0.20±0.00	1.30±0.00
	Geum japonicum	4.00±0.00	1.00±0.00	4.25±2.14	1.33±0.33	0	0	1.76±0.48	4.84±1.79	2.20±0.80	5.63±2.78	4.00±1.19	1.48±0.67
	Gentianella azurea	1.00±0.00	5.00±0.00	1.33±0.33	0	0	0	0	0	0	0	0	0

## Sheet: Species frequency
Supplementary Table S2. Frequency of each species from 2015 to 2017 (mean ± s.e.)
Taxonomic group	Species name	2015				2016				2017
		UG	LG	MG	HG	UG	LG	MG	HG	UG	LG	MG	HG
Poaceae	Poa annua	19.40±2.93	17.09±1.03	20.22±1.58	16.83±2.29	22.67±2.14	21.92±1.08	23.17±1.09	20.42±1.31	23.38±0.75	21.25±1.47	22.08±1.12	22.67±0.80
	Deschampsia caespitosa	2.67±0.76	1.00±0.00	12.00±4.64	0	1.75±0.75	5.00±2.35	2.00±0.32	0	3.00±1.41	4.20±1.16	2.50±1.19	0
	Agrostis matsumurae	3.00±1.08	1.00±0.00	2.00±0.00	1.00±0.00	3.40±1.44	2.86±0.40	2.00±0.29	2.33±0.33	9.00±2.03	5.11±1.26	1.60±0.40	0
	Elymus nutans	5.20±0.86	1.33±0.33	2.20±0.73	0	7.25±2.06	2.40±0.75	2.14±0.55	2.00±1.00	4.38±0.84	4.29±1.80	2.00±0.52	1.00±0.00
	Koeleria cristata	4.17±1.19	1.83±0.48	2.20±0.37	1.00±0.00	3.67±2.67	1.50±0.29	1.00±0.00	0	4.00±1.32	3.33±1.61	1.75±0.25	0
Cyperaceae	Kobresia humilis	5.00±1.14	8.43±2.14	6.75±1.44	6.20±0.66	18.00±4.52	21.75±1.82	19.00±2.17	19.70±2.09	24.71±0.18	23.50±0.78	19.75±2.50	19.17±2.42
	Kobresia pygmaea	0	0	0	0	0	5.00±0.00	18.00±7.00	15.13±3.18	6.00±0.00	5.75±1.75	4.20±0.53	8.00±1.22
	Scirpus distigmaticus	23.14±1.86	23.83±0.53	21.64±2.03	19.27±2.32	11.33±6.84	19.00±0.00	25.00±0.00	0
	Carex enervis	16.00±0.00	0	0	0	4.75±1.44	11.10±1.92	7.82±1.79	14.42±2.19	15.25±2.29	11.83±1.88	17.58±2.35	18.42±1.28
Fabaceae	Gueldenstaedtia delavayi	7.75±2.67	13.17±1.65	14.25±1.74	11.83±1.16	12.00±2.00	5.20±1.52	10.08±1.49	9.8±1.55	8.13±2.20	9.18±1.63	10.50±1.77	8.92±1.64
	Oxytropis kansuensis	5.83±1.28	7.27±0.78	8.73±0.94	5.16±0.66	12.50±9.50	8.00±3.24	5.40±1.28	8.00±0.00	2.40±1.40	6.00±2.06	5.36±0.95	3.50±1.15
	Astragalus tataricus	3.33±0.33	21.00±0.00	2.00±0.00	7.00±6.00	6.33±3.93	4.83±1.97	4.25±0.48	5.00±1.71	2.33±0.88	4.25±2.63	3.56±0.99	3.13±0.69
	Oxytropis sp.	3.00±1.15	8.00±1.88	4.00±1.10	2.25±0.63	0	0	0	0	0	0	0	0
Asteraceae	Artemisia roxburghiana	6.80±2.01	2.00±0.45	3.67±0.88	3.00±2.00	4.50±0.50	4.25±1.39	9.33±3.38	2.50±0.65	7.17±1.49	4.17±0.70	2.50±0.76	7.67±2.85
	Saussurea nigrescens	14.13±3.47	19.75±2.06	18.00±1.87	14.08±1.94	18.25±5.76	18.55±2.39	12.91±2.96	13.83±3.08	16.20±5.43	17.36±2.71	14.10±3.15	12.42±2.21
	Ajania potaninii	0	0	0	0	2.00±0.00	2.00±0.00	1.33±0.33	0	0	0	0	0
	Leontopodium wilsonii	6.17±1.76	6.40±1.18	10.64±1.57	6.80±1.31	5.17±0.95	3.50±0.61	8.00±1.56	4.17±0.79	5.33±2.19	7.25±1.57	10.50±1.36	10.00±1.62
	Anaphalis lactea	3.00±0.89	6.27±1.22	7.20±2.25	8.82±0.85	13.00±1.73	4.75±1.92	8.64±1.73	10.44±1.90	7.83±3.24	7.91±2.52	7.25±1.63	12.40±2.35
	Aster alpinus	9.17±3.52	6.91±1.47	5.50±1.42	6.08±1.38	1.50±0.50	4.00±1.23	5.60±1.84	5.50±1.06	2.50±0.43	5.30±1.41	4.50±1.33	9.00±2.66
	Aster diplostephioides	2.40±0.68	7.33±1.22	10.50±3.16	5.00±1.16	1.00±0.00	2.50±1.50	3.67±1.45	2.86±0.77	1.00±0.00	1.00±0.00	2.33±0.67	1.50±0.50
	Taraxacum mongolicum	3.40±0.81	3.38±0.75	3.20±0.86	3.43±1.48	7.80±1.43	10.17±1.58	2.40±1.17	10.00±1.48	5.57±1.38	11.23±4.05	7.66±3.74	11.06±2.96
	Saussurea stella	0	1.25±0.25	7.50±5.50	14.33±6.36	0	9.33±2.85	1.00±0.00	0	0	0	0	0
	Cremanthodium prattii	2.00±0.00	6.17±2.06	4.00±3.00	3.75±1.38	0	4.00±0.95	6.50±4.50	3.71±0.99	9.67±3.84	12.50±7.37	10.25±3.31	7.57±2.01
	Cirsium souliei	0	0	0	0	0	0	0	3.00±1.00	1.00±0.00	0	0	0
	Artemisia scoparia	3.00±1.00	0	0	0	0	0	2.00±0.00	4.50±0.50	2.33±0.88	0	1.00±0.00	1.00±0.00
	Saussurea likiangensis	0	0	3.00±0.00	1.00±0.00	0	0	0	0	0	2.50±0.50	0	1.50±0.50
Others	Gentiana veitchiorum	1.00±0.00	8.00±1.72	7.00±1.96	3.20±0.66	1.50±0.50	7.33±2.39	9.20±2.71	5.17±2.29	0	15.33±1.31	8.00±2.27	10.50±4.63
	Gentiana abaensis	5.00±1.53	2.78±0.36	1.67±0.42	1.00±0.00	4.00±1.73	1.50±0.50	2.83±0.60	1.33±0.33	0	2.83±0.91	3.00±0.71	2.00±0.58
	Swertia bimaculata	0	0	0	0	0	0	2.00±1.00	0	0	0	0	0
	Gentianopsis paludosa	1.50±0.50	2.00±0.52	1.50±0.50	1.00±0.00	0	1.00±0.00	1.00±0	0	1.00±0.00	1.50±0.50	1.00±0.00	2.00±0.00
	Gentiana crassicaulis	0	0	0	0	0	0	0	0	0	6.00±0.00	0	2.00±0.00
	Gentiana scabra	1.00±0.00	1.00±0.00	1.80±0.49	1.50±0.50	6.33±2.40	4.60±1.44	6.00±1.55	6.67±1.76	3.43±0.72	5.08±0.97	6.09±1.29	8.67±1.92
	Lomatogonium macranthum	1.00±0.00	4.00±2.00	0	1.67±0.67	5.33±1.86	0	1.00±0.00	0	0	0	0	2.00±0.00
	Comastoma pulmonarium	0	0	0	0	0	0	0	0	5.75±2.14	1.43±0.20	3.00±0.58	2.00±0.38
	Halenia elliptica	2.75±0.85	1.50±0.34	2.50±0.65	1.83±0.40	3.00±2.00	3.50±2.18	2.33±0.44	2.80±0.58	5.71±2.13	3.56±0.88	2.00±0.32	1.00±0.00
	Anemone rivularis	11.67±2.22	7.83±1.66	9.83±1.87	6.67±1.42	13.50±3.08	14.27±1.38	17.92±1.19	12.58±1.82	13.86±2.25	16.92±1.97	18.25±1.02	15.08±1.28
	Delphinium caeruleum	5.40±0.51	3.14±1.06	7.89±1.73	5.80±1.76	9.80±1.74	11.08±1.34	14.25±1.68	15.64±1.64	13.63±1.77	11.25±1.43	15.83±1.88	18.42±1.75
	Ranunculus tanguticus	0	0	0	0	1.00±0.00	0	1.83±0.31	5.00±0.00	1.50±0.50	1.00±0.00	0	0
	Anemone trullifolia	13.17±4.17	9.42±2.19	8.13±2.46	12.22±2.53	8.50±4.27	9.00±2.51	8.56±2.51	14.22±2.85	10.17±3.65	17.00±2.40	12.73±2.47	20.55±1.41
	Anemone obtusiloba	2.67±0.88	1.00±0.00	1.00±0.00	0	0	6.00±2.65	1.00±0.00	1.00±0.00	1.50±0.50	1.75±0.48	3.00±2.00	1.67±0.67
	Thalictrum aquilegifolium	2.00±0.00	0	0	5.00±3.51	0	17±1	0	0	12.00±0.00	22.00±0.00	0	5.00±1.00
	Potentilla anserina	12.13±3.00	5.78±2.27	9.27±2.11	12.75±2.43	14.00±3.65	7.00±1.71	11.64±1.93	12.08±2.21	16.83±3.38	5.45±1.56	11.75±2.20	11.55±1.78
	Potentilla bifurca	10.00±7.00	1.00±0.00	2.60±0.51	3.25±0.95	6.5±5.5	3.37±0.97	6.45±2.12	7.56±2.15	5.67±0.33	3.33±1.86	3.67±1.02	3.22±0.81
	Potentilla discolor	13.38±2.46	18.67±1.39	19.00±1.10	18.42±1.31	19.80±2.08	14.17±1.92	19.92±1.37	16.00±1.95	17.88±2.27	20.42±0.94	20.83±1.56	23.08±0.72
	Lancea tibetica	13.50±2.70	5.40±1.72	9.63±1.79	6.82±1.51	10.67±3.18	3.80±1.24	4.43±0.87	8.82±1.48	7.43±2.45	7.13±1.89	9.67±2.04	10.58±1.73
	Pedicularis anas	2.67±0.33	2.43±0.65	3.43±1.69	3.67±2.05	2.00±0.00	3.25±0.63	2.67±0.99	2.00±0.45	0	1.86±0.34	2.14±0.40	2.25±0.48
	Pedicularis longifora	0	0	0	0	4.00±2.00	4.00±0.00	2.00±0.00	1.67±0.33	0	0	1.00±0.00	2.00±0.00
	Veronica didyma	0	0	1.00±0.00	0	5.33±2.33	0	4.00±1.00	3.75±1.49	3.60±2.11	4.75±1.38	1.00±0.00	0
	Euphrasia pectinata	3.00±1.38	2.25±0.63	1.60±0.24	1.80±0.37	1.50±0.50	3.50±1.50	3.33±1.86	1.00±0.00	7.00±0.71	4.00±1.14	2.71±0.97	2.20±0.97
	Chamaesium paradoxum	6.00±3.00	6.33±4.84	9.33±7.84	14.00±6.03	10.00±0.00	2.00±0.52	7.00±1.59	7.78±2.43	0	3.67±1.76	5.75±3.54	10.00±7.09
	Carum carvi	4.25±2.63	8.43±2.61	8.83±2.57	1.75±0.25	14.50±10.50	0	2.57±0.69	5.88±1.97	7.00±1.69	7.00±2.22	8.13±2.95	9.00±2.31
	Cerastium arvense	0	0	0	0	13.67±4.81	3.88±0.85	6.75±2.09	5.90±1.40	6.25±1.18	5.63±1.13	5.83±0.94	5.73±1.03
	Stellaria media	0	0	0	0	1.00±0.00	1.00±0.00	1.75±0.75	0	0	0	0	0
	Plantago depressa	4.60±0.93	10.00±2.45	7.00±4.08	9.57±2.94	4.33±1.20	2.40±1.17	3.29±1.08	15.67±2.51	7.40±2.52	6.75±4.13	8.00±1.89	7.75±2.51
	Allium sikkimense	0	0	0	0	0	2.00±0.00	0	0	0	0	0	0
	Equisetum ramosissimum	0	3.20±1.28	0	1.25±0.25	1.50±0.50	1.67±0.33	1.50±0.29	1.80±0.37	2.00±1.00	1.67±0.42	3.00±0.41	3.00±1.00
	Polygonum viviparum	0	55.00±0.00	0	13.00±1.00	0	0	0	1.00±0.00	0	0	0	0
	Geranium pylzowianum	0	0	21.00±0.00	0	6.60±2.38	8.75±1.68	14.60±2.24	16.08±1.28	6.80±3.12	8.30±2.23	10.22±1.61	10.20±2.31
	Galium aparine	2.00±0.00	2.25±0.63	1.75±0.48	1.50±0.50	12.67±6.39	4.80±1.01	3.25±1.65	6.00±1.76	8.67±6.69	4.67±1.12	6.60±2.87	4.38±1.48
	Ajuga ovalifolia	0	0	0	0	2.00±1.00	0	3.5±1.5	3.00±0.00	0	3.00±1.00	2.50±1.50	0
	Stellera chamaejasme	0	0	0	0	0	0	0	5.00±2.00	0	6.40±1.89	1.00±0.00	8.00±0.00
	Geum japonicum	1.00±0.00	1.00±0.00	3.00±1.22	1.00±0.00	0	0	5.20±1.88	6.80±2.22	1.50±0.50	7.33±2.19	6.67±1.67	3.80±1.59
	Gentianella azurea	1.00±0.00	4.00±0.00	3.67±1.20	0	0	0	0	0	0	0	0	0
